# Supplementary material for: Insight into the Antioxidant Activity of 1,8-Dihydroxynaphthalene Allomelanin Nanoparticles
Source: Antioxidants (Basel). 2023 Jul 28;12(8):1511. doi: 10.3390/antiox12081511 (PMC10451768; doi:10.3390/antiox12081511)
Supplement: Supplementary file 1 [file antioxidants-12-01511-s001.zip]

Archive with 1 entries (1 files):
- antioxidants-2517912-supplementary.pdf
